# Supplementary material for: Patient-Specific Lattice Implants for Segmental Femoral and Tibial Reconstruction (Part 2): CT-Based Personalization, Design Workflows and Validation—A Review
Source: Biomimetics (Basel). 2026 Feb 13;11(2):145. doi: 10.3390/biomimetics11020145 (PMC12938023; doi:10.3390/biomimetics11020145)
Supplement: Supplementary file 1 [file biomimetics-11-00145-s001.zip]

Archive with 1 entries (1 files):
- biomimetics-4062042-supplementary.pdf
